# Supplementary material for: Molecular profiling of signalling proteins for effects induced by the anti-cancer compound GSAO with 400 antibodies
Source: BMC Cancer. 2006 Jun 9;6:155. doi: 10.1186/1471-2407-6-155 (PMC1550423; doi:10.1186/1471-2407-6-155)
Supplement: Additional File 8 — Compiled results of the Powerblot™ comparison of PWBC cultured in low serum and treated with 50 μM GSAO or GSCA. [file 1471-2407-6-155-S8.xls]

## Sheet: Powerblot Antibodies Tested
Supplimentary Table I
Results of Powerblot Analysis with 240 Selected Monoclonal Antibodies
Catalog	Sort Key	Antibody Target	Mol. Wt.	Dilution	Significant Changes
F46820	14-3-3	14-3-3 epsilon	29	1:1000
A14101	Abl	Abl	145	1:1000
A60520	AF6	AF6	182	1:500
A31320	AKAP 79	AKAP79	79	1:250
A74220	AKAP 95	AKAP95	95	1:250
A99520	AKAP121	AKAP121/S-AKAP84	121/84	1:250
A59820	AKAP149	AKAP149	149	1:500
A97420	AKAP450	AKAP450	450	1:250
A13920	Annexin1	Annexin I	38	1:5000
A61220	Annexin11	Annexin XI	56	1:15,000
A14020	Annexin2	Annexin II	36	1:5000
A14120	Annexin2 LC	Annexin II Light Chain	11	1:5000
A29920	Annexin4	Annexin IV	36	1:2500
A30120	Annexin6	Annexin VI	70	1:5000
A56920	Annexin7	Annexin VII	51	1:1000
A92820	Apaf-1	Apaf-1	130	1:250
B36420	Bad	Bad	23	1:500
R10820	BAG-1	BAG-1	50/46/33	1:15,000
B73520	Bax	Bax	21	1:250
B46620	Bcl-2	Bcl-2	26	1:500
B61220	Bcl-x	Bcl-x	26	1:500
B97920	Bid	Bid	23	1:1000
G73320	BiP/GRP78	BiP/GRP78	78	1:250
B80520	Btk	Btk	77	1:250
C28420	CaM Kinase 4	CaM Kinase IV	60	1:5000
C40320	Cbl c	c-Cbl	120	1:5000
C80420	CD 38	CD38	46	1:250
C92720	CD 40	CD40	44	1:2500
C27220	CD 45	CD45	180–220	1:500
C57020	CD100	CD100	150	1:2500
C45820	CDC25B	CDC25B	63	1:1000
C20020	CDC42GAP	CDC42GAP	53	1:250
C12720	Cdk1	Cdk1/Cdc2	34	1:2500
C18520	Cdk2	Cdk2	33	1:2500
C18720	Cdk4	Cdk4	33	1:250
554090	Cdk5	Cdk5	31	1:500
C82320	Chk1	Chk1	54	1:500
C99420	Chk2	Chk2	60	1:250
C24420	Cip1	Cip1/WAF1	21	1:500
P13320	Cortactin	Cortactin	85/80	1:1000
C24420	Cox-2	Cox-2	70	1:250
C12620	Crk	Crk	40	1:5000
C14520	Csk	Csk	50	1:500
C62920	CUL 2	CUL-2	76	1:250
C25520	CUL 3	CUL-3	89	1:10,000
C88020	Cyclin A	Cyclin A	60	1:250
C23420	Cyclin B	Cyclin B	62	1:1000
C28620	Cyclin D3	Cyclin D3	33	1:1000	Decreases (level 8)
D71820	DEK	DEK	43	1:500
D76320	DFF45	DFF45	45	1:500	Decreases (level 7)
D58520	DHFR	DHFR	21	1:250
P41620	Disabled 2	Disabled-2/p96	96	1:2500
D67820	Dlg	Dlg	140	1:1000
D80320	DLP1	DLP1	84/79	1:1000	Decreases (Level 10)
D64220	DNA PKcs	DNA-PKcs/p350	350	1:250
P61520	Dok1	Dok1/p62dok	62	1:250
D31520	Dok2	Dok2/p56 dok2	56	1:250
D74620	Dynactin	Dynactin	50	1:250
D25520	Dynamin	Dynamin	100	1:1000
D27120	Dynamin 2	Dynamin II	100	1:250
E51120	E2F1	E2F1	46	1:250	Decreases (level 8)
E46420	EB1	EB1	30	1:500
E46520	eIF-4 3	eIF-4 gamma	220	1:250
E80720	eIF-6	eIF-6	27	1:1000
E18220	eps 8	eps8	97	1:5000
E64320	eps15	eps15	145	1:250
M12320	ERK1	ERK1	44/42	1:5000
E16220	ERK2	ERK2	42	1:5000
E16320	ERK3	ERK3	62	1:250
E59020	ERP	ERP	45	1:250
E72920	ERp72	ERp72	69	1:250
E34620	Ets-1	Ets-1	51	1:1000
F15020	FAK	FAK	125	1:1000
F22120	Fas	Fas/CD95/APO-1	45	1:2500
F37720	Fas Ligand	Fas Ligand	37	1:1000
F88920	FBP	FBP	74	1:1000
F14420	Fibronectin	Fibronectin	240	1:10,000
F64420	FKBP12	FKBP12	14	1:1000
F51420	FKBP51	FKBP51	51	1:250
F56020	FKBP65	FKBP65	72/68	1:1000
F83520	Fnk	Fnk	70	1:500
F26820	FPTase 1	FPTase alpha	48	1:250
F23220	FPTase 2	FPTase beta	46	1:2500
F71620	FYB	FYB/SLAP-130	130	1:250
F19720	fyn	Fyn	59	1:250
G81020	G3BP	G3BP	68	1:1000
G60420	GAP1m	Gap1m	100	1:1000
G16720	GRB 2	GRB2	24	1:5000
G51720	GRB14	GRB14	61	1:500
G22320	GSK-3 2	GSK-3 beta	46	1:2500	Decreases (level 8)
G59720	GST-p	GST-pi	23	1:1000
H65220	HAX-1	HAX-1	35	1:250
H28520	Hck	Hck	59/56	1:1000
H80920	HDAC3	HDAC3	50	1:500
H59320	Heme Oxygenase 1	Heme Oxygenase 1	32	1:250
H77220	Heme Oxygenase 2	Heme Oxygenase 2	36	1:250	Increases (level 7)
H82420	Hic-5	Hic-5	50	1:250	Decreases (level 9)
H72320	HIF-1a	HIF-1 alpha	120	1:250
A78420	HIF-1b	HIF-1 beta/ARNT1	95	1:1000
H22420	Hsp 40	Hsp40	40	1:2500
H99020	Hsp 60	Hsp60	60	1:5000
H53220	Hsp 70	Hsp70	70	1:1000	Decreases (level 7)
H38220	Hsp 90	Hsp90	90	1:1000
H44620	Hsp110	Hsp110	110	1:2500
I96720	IGFBP-3	IGFBP-3	40/44	1:250	Decreases (level 8)
I58220	IkBa	I kappa B alpha	38	1:500
I95020	IkBe	I kappa B epsilon	45	1:250
I87320	IKK 2	IKK beta	87	1:250
I89920	IKK 3	IKK gamma	48	1:250
V75320	Integrin 1 2	Integrin alpha 2/VLA-2	150	1:250
I55220	Integrin 1 5	Integrin alpha 5	150	1:5000
L65320	Integrin 1 L	Integrin alpha L/LFA-1	180	1:500
C75120	Integrin 1 v	Integrin alpha v	125	1:250
I41720	Integrin 2 1	Integrin beta 1	130	1:2500
I81720	Integrin 2 3	Integrin beta 3	104	1:2500
I86220	Integrin 2 4	Integrin beta 4	200	1:250
I53820	IQGAP1	IQGAP1	195	1:5000
I61620	IRAK	IRAK	100	1:500
I33220	IRF 1	IRF1	48	1:500
I29320	ISGF3 3	ISGF3 gamma	48	1:250
J12420	JAB1	JAB1	38	1:250
J24320	JAK1	JAK1	130	1:250	Decreases (level 10)
554286	JNK1	JNK1	46	1:500
M66420	JNKK1/MKK4	JNKK1/MKK4	44	1:500
J31920	Jun	Jun	39	1:1000
K72820	Ki-67	Ki-67	395	1:250
K25020	Kip1	Kip1/p27	27	1:2500
K91620	Ku70	Ku70	70	1:500
L73120	LAIR-1	LAIR-1	32	1:250
L33420	LAR	LAR	150	1:250
L80120	LAT	LAT	42	1:250	Decreases (level 8)
L15620	lck	Lck	56	1:5000
L05620	Lyn	Lyn	56	1:250
M54020	Mcl-1	Mcl-1	42/40	1:1000
M61420	MDC9	ADAM9/MDC9	84	1:250
M17020	MEK 1	MEK1	45	1:1000
M24520	MEK 2	MEK2	46	1:2500
M72220	MEK5	MEK5	50	1:1000
M79820	MEKK3	MEKK3	71	1:500
M58320	Mena	Mena	140/88/80	1:250
M62420	Mitosin	Mitosin	357	1:1000
M85420	MKK3b	MKK3b	37	1:250
M66720	MKP2	MKP2	43	1:500
M77120	MST1	MST1	56	1:500
M77320	MST3	MST3	52	1:250
N15920	NCK	Nck	47	1:1000
N52120	Nek2	Nek2	46	1:250
N67620	NF-kB	NF-kappa B p65	65	1:250
N58820	NFAT-1	NFAT-1	120	1:2500
N89620	NMT-1	NMT-1	49-68	1:250
N90120	NMT-2	NMT-2	65	1:1000
N32020	NOS i	iNOS/NOS Type II	130	1:2500
N32720	Ntk	Ntk	56	1:500
P39520	p 38 MAPK	p38 MAPK	42	1:5000
S87620	p 70s6k	p70s6k	70	1:1000
P27820	p130 Cas	p130 Cas	130	1:1000
15126E	p16ink4	p16ink4	16	1:500
P76420	PARP	PARP	113	1:500
P49620	Paxillin	Paxillin	68	1:1000
P56720	PCNA	PCNA	36	1:5000
P10620	PEX19	PEX19	38	1:250
P70520	phospholipase C 2 1	phospholipase C beta 1	150	1:1000
P12220	Phospholipase C 3	Phospholipase C gamma	148	1:250
P33820	Phospholipase C 4 1	Phospholipase C delta 1	87	1:250
P91720	PI3-Kinase C2 2	PI3-Kinase C2 beta	165	1:1000
P94520	PI3-Kinase p110 1	PI3-Kinase p110 alpha	110	1:250
P76820	PI3-Kinase p170	PI3-Kinase p170	170	1:250
P14420	PI4-Kinase 2	PI4-Kinase beta	110	1:10,000
P65920	PKB a/Akt	PKB alpha/Akt	59	1:250
P78020	PKB Kinase	PKB Kinase	63	1:250
P16520	PKC 1	PKC alpha	82	1:1000
P17720	PKC 2	PKC beta	80	1:250	Increases (level 10)
P36520	PKC 4	PKC delta	78	1:500
P14820	PKC 5	PKC epsilon	90	1:1000
P64720	PKC 7	PKC eta	82	1:250
P15120	PKC 8	PKC theta	79	1:250	Decreases (level 9)
P20520	PKC 9	PKC iota	74	1:250
P22520	PKC11	PKC lambda	74	1:250
P62220	PKR	PKR	68	1:1000
P35220	PP1	PP1	36	1:1000
P47720	PP2A	PP2A Catalytic alpha	36	1:5000
P90620	PP2C	PP2C delta	48	1:250
P75520	PP5	PP5/PPT	58	1:500
P57920	PRK1	PRK1	120	1:1000	Increases (level 9)
963720	PRK2	PRK2	140	1:1000	Decreases (level 8)
P96520	PTEN	PTEN	47	1:250
P18020	PTP1B	PTP1B	50	1:2500	Increases (level 10)
P17320	PTP1C	PTP1C/SHP1	68	1:500	Increases (level 8)
P54420	PTP1D	PTP1D/SHP2	72	1:2500
P47120	PYK2	PYK2/CAK beta	116	1:1000
R68520	Rab 4	Rab4	25	1:1000
R60020	Rab 5	Rab5	25	1:500
R66320	Rab 8	Rab8	24	1:1000	Increases (level 9)
R56320	Rab11	Rab11	24	1:1000
R38620	Rab24	Rab24	23	1:5000
R52320	Rab27	Rab27	25	1:250
R56220	Rac1	Rac1	21	1:1000
R14320	Raf A	A-Raf	68	1:1000
R19120	Raf c -1	c-Raf-1	74	1:1000
R23520	Ral A	Ral A	24	1:5000
R32620	Ran	Ran	25	1:5000
R61720	RanBP1	RanBP1	29	1:250
R22020	Rap 1	Rap1	21	1:500
R23020	Rap 2	Rap2	21	1:2500
R02120	Ras	Ras	21	1:500
G12920	Ras-GAP	Ras-GAP	120	1:1000
R66120	Ras-GRF2	Ras-GRF2	135	1:250
R68320	Rb	Rb	110	1:250
R27020	Rb2	Rb2	130	1:1000
R73920	Rho	Rho	21	1:250	Decreases (level 9)
R26320	RhoGDI	RhoGDI	28	1:5000	Inceases (level 9)
R32820	Rin1	Rin1	90	1:250
R81520	ROCK1	ROCK-I/ROK beta	160	1:250
R54520	ROCK2	ROCK-II/ROK alpha	180	1:1000
R33220	RPTP 1	RPTP alpha	130	1:500
R20720	RPTP 2	RPTP beta	250	1:250
R23820	Rsk	Rsk	90	1:1000
P20120	Sam68	Sam68	68	1:10,000
S97620	SH2-B	SH2-B	100	1:500
S68020	SHC	SHC	66/52/46	1:1000
S55720	ShcC	ShcC	69/55	1:5000	Decreases (level 7)
S60720	SLP-76	SLP-76	76	1:250
S15520	Sos1	Sos1	170	1:250
S21120	Stat1 C-term	Stat1 (C-terminus)	91/84	1:1000
S21220	Stat2	Stat2	113	1:250
S21320	Stat3	Stat3	92	1:2500
S70720	Stat4	Stat4	89	1:250
S21520	Stat5	Stat5	92	1:250
S89120	Stat6	Stat6	100	1:500	Decreases (level 8)
T39720	TBP	TBP	37	1:250
T41520	TF 2 B	TFIIB	33	1:250
T50320	TRADD	TRADD	34	1:250
T37220	Transferrin R	Transferrin Receptor	85	1:1000
T20220	tyk2	tyk2	135	1:1000
V40620	VASP	VASP	46	1:500	Increases (level 8)
Y24420	YAP	YAP	74	1:1000
Y35320	Yes	Yes	62	1:5000
Z24820	ZAP70 Kinase	ZAP70 Kinase	70	1:5000	Decrease (level 8)
Z34720	ZIP Kinase	ZIP Kinase	52	1:250
	TIF2
Analysis of GSAO vs. GSCA 50uM treatment of PWBCs in 0.5% FBS for 24 hours.
	TopBP1
	Topo 2 a
Confidence Levels:	Tim23
	TIP120
Level 10 - changes greater than 2 fold in 4 of 4 comparisons, from good quality signals	TLP1
Level 9 - changes greater than 1.5 -1.9 fold in 4 of 4 comparisons from good quality signals	TLS
Level 8 - changes greater than 2 fold in 4 of 4 comparisons from low quality signals	TNIK
Level 7 - changes greater than 1.25-1.5 fold in 4 of 4 comparisons from good quality signals	Tomosyn
Level 6 and below - changes that did not pass a visual inspection.	TRF2
	trk B
	UBA2
	Ubc9
	UbcH6
	UbcH7
	UBE3A
	Ufd 1L
	Ufd 2
	Utrophin
	V-1
	VAP 1
	VAP33
	VCP
	Vesl-1L
	Vesl-1L
	VHR
	Villin
	Vti1a
	Vti1b
	WRN
	Xin
	XPA
	XPD
