# Supplementary material for: Molecular profiling of signalling proteins for effects induced by the anti-cancer compound GSAO with 400 antibodies
Source: BMC Cancer. 2006 Jun 9;6:155. doi: 10.1186/1471-2407-6-155 (PMC1550423; doi:10.1186/1471-2407-6-155)
Supplement: Additional File 9 — Antibodies used for analysis of GSAO effects on PWBC. [file 1471-2407-6-155-S9.xls]

## Sheet: GSAO Results
Supplementary Table II
Evaluation of P-blot Results Low Serum 50uM treatment for 24 hours
Protein(s)	Phospho-Epitope(s)	Result	Supplier	Order number	Species
4G10	Y	Y	U	05-321	mouse monocl.
PY20	Y	Y	BD	610000	mouse monocl.
Phospho Threonine	T	Y	C	9381	rabbit polycl.
pTP101	TP	Y	C	9391	mouse monocl.
pS19	S	Y	BD	612546	mouse monocl.
pSer	S	Q	Z	61-8100	rabbit polycl.
pSer	S	Q	A	ab6639	mouse monocl.
PSER 1C8	S	N	NT	PSER-KIT	monocl mo (IgM)
PSER 4A3	S	N	NT	PSER-KIT	monocl mo (IgM)
PSER 4A9	S	N	NT	PSER-KIT	monocl mo (IgM)
PSER 4H4	S	N	NT	PSER-KIT	monocl mo (IgM)
PSER 7F12	S	N	NT	PSER-KIT	mouse monocl.
PSER 16B4	S	N	NT	PSER-KIT	monocl mo (IgM)
Protein(s)	Phospho-Epitope(s)	Result	Supplier	Order number	Species
Adducin	S662	Q	A	ab14375	rabbit polycl.
AKT (PKB)	T308	Y	C	9275	rabbit polycl.
AKT (PKB)	S473	Y	C	9271	rabbit polycl.
ATF-2	T71	N	C	9221	rabbit polycl.
ATM	S1981	N	C	4526	rabbit polycl.
Bad	S112	N	C	2921	rabbit polycl.
Bad	S136	N	C	2925	rabbit polycl.
c-Abl	Y245	Q	C	2861	rabbit polycl.
c-Cbl	Y774	Y	C	3555	rabbit polycl.
c-Jun	S63	N	C	9261	rabbit polycl.
c-Jun	S73	N	C	9264	rabbit polycl.
c-Raf 1	S259	N (M)	C	9421	rabbit polycl.
c-Raf 1	Y340/Y341	Y	B	44-506	rabbit polycl.
c-Raf 1	S338	Q	U	05-534	rat monocl.
c-Raf 1	S621	N	Cal	553010	mouse monocl.
C3G	Y504	N	SC	sc-12926	Goat polycl.
C3G	Y507	N	SC	sc-12926-R	rabbit polycl.
cdc2	Y15	N	C	9111	rabbit polycl.
cdc25C	T48	N	C	9527	rabbit polycl.
cdc35C	S216	Y	C	9528	rabbit polycl.
Chk-1	S269	Y	C	2344	rabbit polycl.
CPI-17	T38	N	U	36-006	rabbit polycl.
cPLA2	S505	Y	C	2831	rabbit polycl.
CREB	S133	N	C	9191	rabbit polycl.
CrkL	Y207	Y	C	3181	rabbit polycl.
Crkll	Y221	Y	C	3491	rabbit polycl.
Elk-1	S383	N	C	9181	rabbit polycl.
Erk5	Y218/Y220	Y	C	3371	rabbit polycl.
Fak	Y397	Y	B	44-630	rabbit polycl.
Fak	Y407	Y	B	44-630	rabbit polycl.
Fak	Y576	Y	B	44-630	rabbit polycl.
Fak	Y577	Y	B	44-630	rabbit polycl.
Fak	Y861	Y	B	44-630	rabbit polycl.
Fak	Y925	Y	B	44-630	rabbit polycl.
Fak	Y397	Y	U	07-012	rabbit polycl.
Fak	Y576	Y	U	07-157	rabbit polycl.
FKHR	S256	Y	C	9461	rabbit polycl.
Fos	S374	Y	O	ST1029	mouse monocl.
GAB1	Y307	Y	C	3234	rabbit polycl.
GAB1	Y627	Y	C	3231	rabbit polycl.
GSK3-beta	S21/S29	Y	C	9331	rabbit polycl.
GSK3-beta	Y216	N	BD	612312	rabbit polycl.
H2A.X	S139	N	C	2577	rabbit polycl.
Histone H3	S10	Q	C	9706	mouse monocl.
HSP27	S15	Y	C	2404	rabbit polycl.
IKB	S32	N	SC	sc-8404	mouse monocl.
JAK 2	Y1007/Y1008	N	B	44-426	rabbit polycl.
LAT	Y171	N	C	3581	rabbit polycl.
LAT	Y191	Y	C	3584	rabbit polycl.
MAPK (p44/42)	T202/Y204	Y	C	9101	rabbit polycl.
MAPKs	many	Y	S	M8159	mouse monocl.
MEK1/2	S217/S221	N	C	9121	rabbit polycl.
Met	Y1349	Y	C	3121	rabbit polycl.
Met	Y1234/Y1235	Y	C	3126	rabbit polycl.
MKK3/6	S189/S207	Y	C	9231	rabbit polycl.
MKK4/SEK1	T261	N	C	9151	rabbit polycl.
Mnk-1	T197/T202	Y	C	2111	rabbit polycl.
mTOR	S2448	Y	C	2971	rabbit polycl.
MSK1	S360	N	C	9594	rabbit polycl.
MSK1	S376	Y	C	9591	rabbit polycl.
MSK1	T581	Y	C	9595	rabbit polycl.
Myc	T58/S62	N	C	9401	rabbit polycl.
p38	T180/Y182	Y	C	9211	rabbit polycl.
p53	S6	N	C	9285	rabbit polycl.
p53	S9	N	C	9288	rabbit polycl.
p53	S15	N	C	9284	rabbit polycl.
p53	S15 16G5	N	C	9286	mouse monocl.
p53	S20	N	C	9287	rabbit polycl.
p53	S37	N	C	9289	rabbit polycl.
p53	S46	N	C	2521	rabbit polycl.
p53	S392	Y	C	9281	rabbit polycl.
p70 S6K	T389	Y	C	9205	rabbit polycl.
p70 S6K	T421/S424	Y	C	9204	rabbit polycl.
p90Rsk	T359/S363	Y	C	9344	rabbit polycl.
p90Rsk	S380	Y	C	9341	rabbit polycl.
p90Rsk	T573	Y	C	9346	rabbit polycl.
p130Cas	Y165	N	C	4015	rabbit polycl.
p130Cas	Y249	N	C	4014	rabbit polycl.
p130Cas	Y410	N	C	4011	rabbit polycl.
PAK1 (also PAK2 S192/S197 )	S199/S204	N	C	2605	rabbit polycl.
PAK1 (also PAK2 T402)	T423	Y	C	2601	rabbit polycl.
paxillin	Y31	Y	B	44-720	rabbit polycl.
paxillin	Y118	Y	B	44-722	rabbit polycl.
paxillin	Y181	Y	B	44-724	rabbit polycl.
paxillin	Y118	Q	C	2541	rabbit polycl.
PDK1	S241	Y	C	3061	rabbit polycl.
PDK1	Y373/Y376	Y	C	3065	rabbit polycl.
PKC alpha/beta II	T638/T641	Y	C	9375	rabbit polycl.
PKC delta	T505	Y	C	9374	rabbit polycl.
PKC delta	S643	N	C	9376	rabbit polycl.
PKC theta	T538	Y	C	9377	rabbit polycl.
PKC zeta/lamda	T410/T403	Q	C	9378	rabbit polycl.
PKC(pan)	S660	Y	C	9371	rabbit polycl.
PKD/PKC mu	S744.S748	N	C	2054	rabbit polycl.
PKD/PKC mu	S916	N	C	2051	rabbit polycl.
PRK-1/PRK-2	T778/T816	Y	C	2611	rabbit polycl.
PTEN	S380	N	C	9551	rabbit polycl.
PTEN	S380/T382/3	N	C	9554	rabbit polycl.
Pyk2	Y402	Y	B	44-638	rabbit polycl.
Pyk2	Y579	Y	B	44-638	rabbit polycl.
Pyk2	Y508	Y	B	44-638	rabbit polycl.
Pyk2	Y881	Y	B	44-638	rabbit polycl.
RSK3	T353/356	N	C	9345	rabbit polycl.
S6 ribosomal protein	S235/S236	Y	C	2211	rabbit polycl.
S6 ribosomal protein	S240/S244	N	C	2215	rabbit polycl.
SAPK/Jnk	T183/Y185	Y	C	9251	rabbit polycl.
SHC	Y239	Y	U	07-209	rabbit polycl.
SHC	Y317	Y	U	07-206	rabbit polycl.
SHC	Y317	Y	C	2431	rabbit polycl.
SHIP1	Y1020	Y	C	3941	rabbit polycl.
SHP-2	Y542	Y	C	3751	rabbit polycl.
SHP-2	Y580	Y	C	3754	rabbit polycl.
SRF	S103	Y	C	4261	rabbit polycl.
Src Family	Y416	Y	C	2101	rabbit polycl.
Src	Y527	Y	C	2105	rabbit polycl.
STAT 3	Y705	Q	C	9131	rabbit polycl.
STAT 3	S727	N	C	9134	rabbit polycl.
STAT 5a/b	Y694/Y699	Q	U	05-495	mouse monocl.
VAV1	Y160	Q	A	ab4763	rabbit polycl.
VAV3	Y173	Q	A	ab4764	rabbit polycl.
STAT 6	Y641	Q	C	9351	rabbit polycl.
ZAP-70	Y493	Y	C	2704	rabbit polycl.
ZAP-70	Y292	Y	SC	sc-12945	rabbit polycl.
ZAP-70 (also Syk Y352)	Y319	Y	C	2701	rabbit polycl.
Kinase Substrate antibodies
Protein(s)	Epitope(s)	Result	Supplier	Order number	Species
P PDK-1 docking motif	(F/L)XX(Y/F)(PS/pT)(F/Y)	Y	C	9634	Mouse Monocl.
P PKD substrate	LXRXPX(PS/pT)	Y	C	4381	Rabbit polycl.
P Akt substrate	RXRXX(pS/pT) or RRXpS	Y	C	9611	Rabbit polycl.
P PKC substrate	(R/L)XpSX(R/L)	Y	C	2261	Rabbit polycl.
P PKA substrate	RXXpT or RRXpS	Y	C	9621	Rabbit polycl.
P MAPK/CDK substrate	pTP	Y	C	2321	Mouse Monocl.
P CDKs substrates	(K/R)pSPX(K/R)	Y	C	2324	Rabbit polycl.
P ATM/ATR substrate	L(pS/pT)Q	Y	C	2851	Rabbit polycl.
Protein(s)	Epitope(s)	Result	Supplier	Order number	Species
CrkL		Y (M)	SC	sc-319	rabbit polycl.
Acetylated-Lysine	Ac-K	N	C	9681	mouse monocl.
Methyl Arginine	Methyl and Dimethyl -R	N	A	ab412	mouse monocl.
Nitro Tyrosine	Nitrated -Y	N	C	9391	rabbit polycl.
SUMO1		N	AB	AM1200B	mouse monocl.
SUMO2/3		N	AB	AP1224A	rabbit polycl.
Antibodies from BD (Powerblot)
Protein(s)	Epitope(s)	Result	Supplier	Order number	Species
DLP-1	n/a	N	BD	D80320	mouse monocl.
Cyclin D3	n/a	Y (E)	BD	C28620	mouse monocl.
Hic-5	n/a	Y (M)	BD	H82420	mouse monocl.
Jak1	n/a	N	BD	J24320	mouse monocl.
PDK-1	n/a	Y (E)	BD	P611070	mouse monocl.
PKC-beta	n/a	Y (E)	BD	P17720	mouse monocl.
PRK-1	n/a	N	BD	P57920	mouse monocl.
PRK-2	n/a	Y (E)	BD	P63720	mouse monocl.
PTP1B	n/a	Y (E)	BD	P18020	mouse monocl.
ZAP-70	n/a	N	BD	Z24820	mouse monocl.
		Result
Antibody suppliers
		Y = change
A - Abcam Limited, Cambridge, UK		N = No change in protein modification or expression
B - Biosource International, USA		Q = Questionable result in antibody signals and or band size
BD - BD Transduction laboratories, USA		M = Mobility shift
C - Cell Signaling Technology Inc., USA		E = Epression level change
Cal - Calbiochem, Germany
NT - Nanotools, Germany
O - Oncogene research products, San Diego, USA
S - Sigma Aldrich, UK
SC - Santa Cruz Biotechnology, USA
U - Upstate Biotechnology, Lake Placid, USA
Z - Zymed Laboratories Inc. San Francisco, USA
